# Supplementary material for: Deashed Wheat-Straw Biochar as a Potential Superabsorbent for Pesticides
Source: Materials (Basel). 2023 Mar 9;16(6):2185. doi: 10.3390/ma16062185 (PMC10056329; doi:10.3390/ma16062185)
Supplement: Supplementary file 1 [file materials-16-02185-s001.zip]

Archive with 1 entries (1 files):
- materials-2258930-supplementary.pdf
